# Supplementary material for: Co-release of cytokines after drug-eluting stent implantation in acute myocardial infarction patients with PCI
Source: Sci Rep. 2024 Jan 12;14:1236. doi: 10.1038/s41598-024-51496-8 (PMC10786845; doi:10.1038/s41598-024-51496-8)
Supplement: Supplementary file 1 — Supplementary Information. [file 41598_2024_51496_MOESM1_ESM.zip]

Archive with 5 entries (5 files):
- pci-suppl table 2.pdf
- PCI-Suppltable 3.pdf
- PCI-Suppltable 5.pdf
- pci-suppletable 4.pdf
- PCI-suppl table 1.pdf
